# Supplementary material for: Integrin α3β1 Is Not Required for Onset of Dysplasia in Genetic Model of Colon Cancer but Promotes Motility of Colon Cancer Cells
Source: Cancers (Basel). 2025 Jan 23;17(3):371. doi: 10.3390/cancers17030371 (PMC11815772; doi:10.3390/cancers17030371)
Supplement: Supplementary file 1 [file cancers-17-00371-s001.zip]

Archive with 1 entries (1 files):
- cancers-3387344-supplementary.pdf
